# Supplementary material for: Evaluation of Risk Determinants and Molecular Characterisation for Non-Primate Hepacivirus Infection in Turkish Horses
Source: Pathogens. 2025 Dec 8;14(12):1256. doi: 10.3390/pathogens14121256 (PMC12735631; doi:10.3390/pathogens14121256)
Supplement: Supplementary file 1 [file pathogens-14-01256-s001.zip]

Archive with 1 entries (1 files):
- pathogens-3993908-supplementary.pdf
